# Supplementary material for: The transcription factor WRKY41–FLAVONOID 3′-HYDROXYLASE module fine-tunes flavonoid metabolism and cold tolerance in potato
Source: Plant Physiol. 2025 Feb 20;197(3):kiaf070. doi: 10.1093/plphys/kiaf070 (PMC11879589; doi:10.1093/plphys/kiaf070)
Supplement: kiaf070_Supplementary_Data [file kiaf070_supplementary_data.zip]

Archive with 2 entries (2 files):
- Supplementary Figures.pdf
- tables.xlsx
