# Supplementary material for: The transcription factor WRKY41–FLAVONOID 3′-HYDROXYLASE module fine-tunes flavonoid metabolism and cold tolerance in potato
Source: Plant Physiol. 2025 Feb 20;197(3):kiaf070. doi: 10.1093/plphys/kiaf070 (PMC11879589; doi:10.1093/plphys/kiaf070)
Supplement: kiaf070_Supplementary_Data [file kiaf070_supplementary_data.zip › tables.xlsx]

## Sheet: Table S1
Supplementary Table S1. DAMs of flavonoids between Desiree and ScF3’H-OE grown at 22°C.
Compounds	Class	Formula	CAS	OE_22°C_1	OE_22°C_2	OE_22°C_3	Desiree_22°C_1	Desiree_22°C_2	Desiree_22°C_3	VIP	P-value	FDR	Fold_Change	Log2FC	Type
1,6-dihydroxy-7-methoxy-5-{[(2s,3r,4s,5s,6r)-3,4,5-trihydroxy-6-(hydroxymethyl)oxan-2-yl]oxy}xanthen-9-one	Other Flavonoids	C20H20O11	-	4042.18	4042.18	20210.9	120603	53654.2	138981	1.23362	0.0616033	0.147802	0.0903315	-3.46863	down
2',7-Dihydroxy-3',4'-dimethoxyisoflavan	Other Flavonoids	C17H18O5	52250-35-8	105950	217234	84464.8	65788.4	29186.8	59896.8	1.056	0.170061	0.295632	2.63217	1.39625	up
2-(3,4-dihydroxyphenyl)-4h-chromene-3,5,7-triol-glucoside	Flavanols	C21H22O11	-	80445	80445	80445	1.19863e+06	1.85019e+06	520054	1.30703	0.10187	0.208104	0.0676223	-3.88636	down
2-Hydroxy-2,3-dihydrogenistein*	Isoflavones	C15H12O6	-	22479	13639.1	7965.99	3.42635e+06	3.6347e+06	4.63282e+06	1.35222	0.00906091	0.0493209	0.00376984	-8.05128	down
2-hydroxynaringenin*	Flavanones	C15H12O6	-	9024.76	11367.4	9102.36	2.10573e+06	2.21057e+06	3.83993e+06	1.35672	0.0403678	0.11309	0.0036162	-8.11131	down
3',5,5',7-Tetrahydroxyflavanone-7-O-glucoside*	Flavanones	C21H22O11	-	2.72985e+06	2.51892e+06	2.60844e+06	598036	610979	671261	1.35819	0.000253135	0.0105364	4.17876	2.06307	up
3'-Hydroxy-4'-O-β-D-glucosylpuerarin*	Isoflavones	C27H30O15	-	18030.4	18030.4	18030.4	257254	224653	165456	1.35309	0.0179628	0.069085	0.083556	-3.58111	down
3,4,2',4',6'-Pentahydroxychalcone	Chalcones	C15H12O6	73692-51-0	225574	297483	459354	88758.9	78897.9	44384.4	1.26777	0.0605827	0.146679	4.63312	2.21198	up
3,4,2',4',6'-Pentahydroxychalcone-4'-O-glucoside	Chalcones	C21H22O11	-	109127	93239.4	72770.4	2.25659e+07	1.72609e+07	3.18653e+07	1.35645	0.0306734	0.097887	0.00383776	-8.02552	down
4'-O-Glucosylvitexin	Flavones	C27H30O15	38950-94-6	108597	108597	108597	1.45722e+06	1.4303e+06	1.26683e+06	1.35977	0.00216569	0.0242652	0.0784219	-3.6726	down
5-Hydroxy-7,4'-dimethoxy-6,8-dimethylflavone; Eucalyptin	Flavones	C19H18O5	3122-88-1	12320.5	9877.58	7624.21	38589.4	34270.5	28258.5	1.31393	0.0069614	0.0431108	0.294925	-1.76158	down
6-Hydroxykaempferol-3,6-O-Diglucoside*	Flavonols	C27H30O17	-	2.5064e+07	3.35836e+07	2.27146e+07	1.27319e+07	1.11376e+07	8.79397e+06	1.28368	0.0284227	0.0944349	2.49093	1.31669	up
6-Hydroxykaempferol-6,7-O-Diglucoside*	Flavonols	C27H30O17	-	1.96106e+07	2.11075e+07	1.54108e+07	9.35523e+06	6.09707e+06	9.90061e+06	1.24309	0.0104461	0.0506392	2.21391	1.14659	up
6-Hydroxykaempferol-7-O-glucoside	Flavonols	C21H20O12	-	7.76343e+06	7.27164e+06	6.99944e+06	2.22101e+06	2.24585e+06	2.46272e+06	1.35658	0.000739623	0.0172018	3.17977	1.66892	up
Afzelechin (3,5,7,4'-Tetrahydroxyflavan)	Flavanols	C15H14O5	2545-00-8	41083.5	41083.5	41083.5	377554	483319	522530	1.356	0.0104577	0.0506392	0.0890923	-3.48856	down
Apigenin-4'-O-glucoside*	Flavones	C21H20O10	-	12143.7	12143.7	12143.7	298695	285638	299258	1.36046	0.000248145	0.0105364	0.0412308	-4.60014	down
Apigenin-7-O-Gentiobioside	Flavones	C27H30O15	-	110346	110346	110346	1.51107e+06	1.91996e+06	1.31987e+06	1.35601	0.0141266	0.0606101	0.0696789	-3.84314	down
Apigenin-7-O-glucoside(Cosmosiin)*	Flavones	C21H20O10	578-74-5	5936.43	5936.43	5936.43	322842	358138	232579	1.35764	0.0153184	0.0627032	0.0194944	-5.6808	down
Apigenin-7-O-glucoside-4'-O-rutinoside	Flavones	C33H40O19	-	1879.59	1879.59	12472.5	116089	93476.4	100772	1.27365	0.00091744	0.0185299	0.0523032	-4.25696	down
Apigenin-7-O-rutinoside-4'-O-Sophoroside	Flavones	C39H50O24	-	6.52565e+06	5.79159e+06	6.21498e+06	1.81935e+06	1.62853e+06	1.82813e+06	1.35606	0.00108107	0.0193848	3.51255	1.81252	up
Apigenin-7-O-rutinoside-4'-O-glucuronide	Flavones	C33H38O20	-	54090.9	54090.9	54090.9	473820	392602	495280	1.35741	0.00606124	0.0406289	0.119169	-3.06892	down
Apigenin-7-O-rutinoside-4'-O-rhamnoside	Flavones	C33H40O18	-	12959.7	12957.7	17818.7	419650	353506	380575	1.35709	0.00252928	0.0262329	0.0379084	-4.72134	down
Apigenin-7-O-rutinoside-4'-O-rutinoside	Flavones	C39H50O23	-	29496.9	37299.7	35500.9	1.75149e+07	1.44482e+07	1.53959e+07	1.35993	0.00329546	0.0299322	0.00216004	-8.85472	down
Apigenin-8-C-glucoside-7-O-Sophoroside	Flavones	C33H40O20	-	47123.2	26296.7	61088.9	406682	334174	383099	1.32455	0.00102901	0.0192626	0.119674	-3.06281	down
Aromadendrin (Dihydrokaempferol)	Flavanonols	C15H12O6	480-20-6	25684.3	25684.3	25684.3	1.35912e+06	1.24534e+06	1.02957e+06	1.35935	0.00657794	0.0424249	0.0212032	-5.55957	down
Aromadendrin-7-O-glucoside	Flavanonols	C21H22O11	28189-90-4	22476.1	22476.1	22476.1	2.9632e+07	3.42382e+07	3.10156e+07	1.36045	0.00185881	0.0234298	0.000710625	-10.4586	down
Capsicuoside A	Flavones	C37H38O19	-	15404.8	5136.5	5139.51	47631.2	56135	79945.5	1.27179	0.0221808	0.0807897	0.139789	-2.83868	down
Carthamidin	Flavanones	C15H12O6	479-54-9	4126.07	4126.07	4126.07	264787	255668	206832	1.3596	0.00565215	0.0397984	0.0170197	-5.87665	down
Carthamone*	Chalcones	C21H20O11	86579-00-2	36353	36353	36353	451102	333194	448020	1.35584	0.0105683	0.0510138	0.0884993	-3.49819	down
Chrysoeriol-5,7-di-O-glucoside	Flavones	C28H32O16	-	3.19392e+06	3.64948e+06	3.48974e+06	913336	864685	857575	1.35774	0.00234043	0.0252997	3.92061	1.97108	up
Chrysoeriol-5,7-di-O-rutinoside	Flavones	C40H52O24	-	2.08354e+07	1.91981e+07	2.05933e+07	8.78808e+06	7.4025e+06	6.89871e+06	1.34387	8.60433e-05	0.00628935	2.62575	1.39273	up
Chrysoeriol-6-C-glucoside-4'-O-glucoside	Flavones	C28H32O16	-	5.59452e+06	5.2065e+06	5.27767e+06	1.09279e+06	1.53619e+06	1.24024e+06	1.34695	2.24552e-05	0.0049241	4.15554	2.05504	up
Chrysoeriol-7,4'-di-O-glucoside	Flavones	C28H32O16	-	915356	1.83692e+06	1.97477e+06	135319	244405	450478	1.23092	0.0509495	0.130358	5.69385	2.5094	up
Chrysoeriol-7-O-gentiobioside	Flavones	C28H32O16	-	4.23585e+06	4.41179e+06	2.73273e+06	957543	1.03643e+06	645422	1.30632	0.0270529	0.0922624	4.31173	2.10827	up
Clitorin	Flavonols	C33H40O19	55804-74-5	444135	505426	527869	91389.1	122674	88820.9	1.34634	0.00119091	0.0193848	4.87788	2.28625	up
Cyanidin 3-O-(6-O-p-coumaroyl)glucoside	Anthocyanidins	C30H27O13+	-	165899	167797	408679	7.97297e+06	1.06447e+07	9.5007e+06	1.34208	0.00664779	0.042696	0.0264018	-5.24322	down
Cyanidin-3-O-(2''-O-glucosyl)rutinoside	Anthocyanidins	C33H41O20+	-	2.46282e+06	2.05119e+06	2.26166e+06	715136	829162	756052	1.34971	0.00385344	0.0327152	2.9455	1.55851	up
Cyanidin-3-O-(6''-O-caffeoyl)glucoside	Anthocyanidins	C30H27O14+	-	1.04976e+06	994696	1.00246e+06	3.4911e+06	6.3907e+06	3.78795e+06	1.317	0.0614372	0.147802	0.222895	-2.16557	down
Cyanidin-3-O-(6''-O-feruloyl)sophoroside-5-O-(6'''-O-malonyl)glucoside	Anthocyanidins	C46H51O27+	-	69067.4	82727.5	48663.9	7861.28	17319.3	18896.6	1.25938	0.0242105	0.0859181	4.54791	2.1852	up
Cyanidin-3-O-(6''-O-p-coumaroyl)rutinoside-5-O-glucoside	Anthocyanidins	C42H47O22+	-	2.27849e+06	2.88177e+06	3.16552e+06	537638	482596	474746	1.35031	0.012565	0.0574026	5.56916	2.47746	up
Cyanidin-3-O-(6-O-p-coumaroyl-2-O-xylosyl)glucoside	Anthocyanidins	C35H35O17+	-	3471.08	3471.08	3471.08	112769	137036	171726	1.35752	0.0152295	0.0626739	0.0247034	-5.33915	down
Cyanidin-3-O-rutinoside (Keracyanin)	Anthocyanidins	C27H31O15+	28338-59-2	2.32808e+07	2.53701e+07	2.58579e+07	7.70001e+06	7.43734e+06	7.44939e+06	1.3583	0.00187721	0.0234298	3.29879	1.72194	up
Cyanidin-3-O-rutinoside-5,3'-di-O-glucoside	Anthocyanidins	C39H51O25+	-	948.621	948.621	948.621	207053	254836	248929	1.36014	0.0040372	0.03405	0.00400364	-7.96447	down
Delphinidin-3-O-(2'''-O-p-coumaroyl)rutinoside-5-O-glucoside	Anthocyanidins	C42H47O23+	-	168660	111411	211983	43332.3	108334	82026.8	1.03754	0.0786071	0.173365	2.10555	1.0742	up
Delphinidin-3-O-(2'''-O-p-coumaroyl)rutinoside-7-O-glucoside	Anthocyanidins	C42H47O23+	-	2.02108e+06	2.39178e+06	1.94828e+06	833587	785063	812791	1.34808	0.0102114	0.0501246	2.6162	1.38748	up
Dihydrocharcone-4'-O-glucoside*	Chalcones	C21H24O10	-	187907	231196	200461	618335	381163	524204	1.28402	0.0444295	0.119163	0.406618	-1.29826	down
Dihydrokaempferol-3-O-glucoside*	Flavanonols	C21H22O11	31049-08-8	4.38744e+06	4.2007e+06	4.37256e+06	936805	777385	1.02798e+06	1.35294	5.19245e-06	0.00212883	4.72645	2.24076	up
Dihydromarein	Chalcones	C21H24O11	-	305455	186826	371564	85816.9	128864	124206	1.20147	0.0756569	0.170034	2.54906	1.34997	up
Dihydrotricetin	Flavanones	C15H12O7	-	2137.18	2137.18	2137.18	16786.9	56218.2	45017	1.31476	0.0866967	0.186125	0.0543249	-4.20224	down
Drimiopsin C*	Other Flavonoids	C15H12O6	773850-90-1	13647.9	11834.9	15630.7	3.80137e+06	3.72583e+06	1.88298e+06	1.3551	0.0380516	0.109907	0.00436904	-7.83847	down
Epicatechin	Flavanols	C15H14O6	490-46-0	107568	147049	131315	53193.9	61723.8	69592.3	1.29378	0.0167584	0.0668179	2.09166	1.06465	up
Epicatechin glucoside	Flavanols	C21H24O11	-	252092	449800	543080	1.25544e+06	805565	766396	1.13493	0.0576908	0.142372	0.440324	-1.18336	down
Epicatechin-3'-O-β-D-glucopyranoside*	Flavanols	C21H24O11	-	587937	598930	576874	940500	1.52644e+06	1.09446e+06	1.25427	0.0758303	0.170175	0.495238	-1.01381	down
Eriodictyol-5,3'-Di-O-rutinoside	Flavanones	C39H52O24	-	46142.3	23331.2	19766.1	2.40409e+07	2.42982e+07	2.34192e+07	1.35655	0.000117551	0.00721761	0.00124361	-9.65125	down
Eriodictyol-7-O-(2''-O-rhamnosyl)xyloside-4'-O-glucuronide	Flavanones	C32H38O20	-	9019.42	9019.42	9019.42	164913	139639	207910	1.35623	0.0148327	0.0619118	0.0528005	-4.24331	down
Eriodictyol-7-O-(6''-malonyl)glucoside	Flavanones	C24H24O14	-	2.26908e+06	2.14052e+06	1.04413e+06	895295	826696	781599	1.11556	0.12609	0.239254	2.17836	1.12324	up
Eriodictyol-7-O-Rutinoside (Eriocitrin)	Flavanones	C27H32O15	13463-28-0	12638	7856.92	4752.33	64847.8	80662.8	61493	1.31334	0.00435488	0.0355571	0.121965	-3.03546	down
Eriodictyol-7-O-glucoside*	Flavanones	C21H22O11	38965-51-4	4.02719e+06	4.76989e+06	3.78954e+06	721878	796713	868400	1.35322	0.00657486	0.0424249	5.27301	2.39863	up
Eriodictyol-7-O-rutinoside-4'-O-Sophoroside	Flavanones	C39H52O25	-	1.88998e+06	2.86108e+06	2.2979e+06	835244	1.20867e+06	917710	1.27298	0.0271025	0.0922624	2.3801	1.25102	up
Eriodictyol-7-O-rutinoside-5-O-(6''-O-glucosyl)glucuronide	Flavanones	C39H50O26	-	7.22024e+07	6.66939e+07	7.31775e+07	2.63872e+07	2.28721e+07	2.14882e+07	1.35035	9.07919e-05	0.0063348	2.99761	1.58381	up
Genistein-7-O-galactoside*	Isoflavones	C21H20O10	-	7185.16	7185.16	7185.16	162663	226073	313408	1.3523	0.035158	0.106027	0.0306995	-5.02564	down
Gossypetin-7-O-(3''-glucosyl)rhamnoside; Rhodioflavonoside	Flavonols	C27H30O17	-	659221	973301	616421	230142	270937	327292	1.2828	0.0449822	0.119874	2.7149	1.4409	up
Gossypetin-7-O-L-rhamnopyranoside(Rhodiolgin)	Flavonols	C21H20O12	94696-39-6	1.24126e+07	8.28032e+06	1.03432e+07	2.77315e+06	1.99187e+06	3.8252e+06	1.28852	0.013162	0.0582239	3.61297	1.85318	up
Hesperetin-6-C-glucoside-7-O-glucoside	Flavanones	C28H34O16	-	508838	482723	485838	167092	95837.3	119402	1.32422	0.00109793	0.0193848	3.86418	1.95016	up
Hesperetin-7-O-glucoside	Flavanones	C22H24O11	31712-49-9	2.52894e+06	2.7911e+06	3.35476e+06	1.1143e+06	884213	925300	1.33391	0.0108543	0.0517435	2.96695	1.56898	up
Hispidulin-8-C-(2''-O-glucosyl)glucoside	Flavones	C28H32O16	-	4.7101e+06	4.9254e+06	2.9945e+06	1.3047e+06	1.2728e+06	965542	1.30448	0.0349303	0.105837	3.56473	1.83379	up
Homoeriodictyol-7,4'-di-O-β-D-glucopyranoside	Flavanones	C28H34O16	-	2.20673e+07	1.43149e+07	2.76698e+07	4.61286e+06	7.36129e+06	7.86677e+06	1.24504	0.0545866	0.136912	3.22828	1.69076	up
Isookanin	Flavanones	C15H12O6	-	1822.61	1822.61	9113.05	397681	395021	407873	1.32854	1.05029e-06	0.00126699	0.0106268	-6.55615	down
Isoorientin-7-O-(2''-rhamnosyl)glucoside	Flavones	C33H40O20	-	3154.39	3154.39	3154.39	66212	37839.5	45728	1.35081	0.0311599	0.0991722	0.0631808	-3.98437	down
Isovitexin-7-O-glucoside(Saponarin)*	Flavones	C27H30O15	20310-89-8	13361	13361	13361	250172	220292	179188	1.35728	0.0100999	0.0500629	0.0616992	-4.0186	down
Kaempferol triglucoside*	Flavonols	C33H40O21	-	5034.92	5034.92	5034.92	160586	192914	228859	1.35834	0.0107003	0.051328	0.0259371	-5.26884	down
Kaempferol-3,7-O-diglucoside	Flavonols	C27H30O16	25615-14-9	1.61993e+06	1.23368e+06	1.2446e+06	6.34087e+06	5.46329e+06	3.27104e+06	1.2866	0.0544624	0.136825	0.271851	-1.87911	down
Kaempferol-3-O-(2''-O-xylosyl-6''-O-rhamnosyl)glucoside	Flavonols	C32H38O19	-	14206.2	6957.42	5426.73	76339.4	149177	88469.9	1.30998	0.0492743	0.127333	0.0846862	-3.56173	down
Kaempferol-3-O-(6''-Rhamnosyl-2''-Glucosyl)Glucoside (Camelliaside A)	Flavonols	C33H40O20	135095-52-2	645781	611276	707316	2.65127e+07	2.60801e+07	1.47833e+07	1.35219	0.0296345	0.0963247	0.0291553	-5.1001	down
Kaempferol-3-O-galactoside (Trifolin)*	Flavonols	C21H20O11	23627-87-4	29778.4	29778.4	29778.4	614919	294057	465159	1.34339	0.0437914	0.118236	0.065012	-3.94315	down
Kaempferol-3-O-galactoside-4'-O-glucoside	Flavonols	C27H30O16	-	538769	392886	345400	4.06634e+06	1.68421e+06	3.95846e+06	1.29458	0.0678081	0.158955	0.131533	-2.9265	down
Kaempferol-3-O-glucorhamnoside	Flavonols	C27H30O15	40437-72-7	1285.12	10915.3	1285.12	473717	410570	449200	1.31053	0.00132379	0.020393	0.010113	-6.62764	down
Kaempferol-3-O-glucoside (Astragalin)*	Flavonols	C21H20O11	480-10-4	187981	192299	243605	1.75338e+06	1.30634e+06	1.30596e+06	1.34886	0.013029	0.0582239	0.142907	-2.80685	down
Kaempferol-3-O-glucoside-7-O-rhamnoside*	Flavonols	C27H30O15	2392-95-2	171597	186137	242860	1.57612e+07	1.58469e+07	1.64625e+07	1.35896	0.000171027	0.00905263	0.012494	-6.32262	down
Kaempferol-3-O-mannoside（Amoenin）	Flavonols	C21H20O11	-	19576.7	19576.7	19576.7	3.97628e+06	2.25288e+06	7.11552e+06	1.3499	0.0896329	0.189513	0.00440102	-7.82795	down
Kaempferol-3-O-neohesperidoside*	Flavonols	C27H30O15	32602-81-6	160266	142438	221813	9.28657e+06	6.95025e+06	1.35066e+07	1.35135	0.0366618	0.107808	0.0176347	-5.82544	down
Kaempferol-3-O-rhamnosyl(1→2)glucoside	Flavonols	C27H30O15	-	136683	228947	103551	3.82079e+06	3.38644e+06	4.72507e+06	1.34461	0.00996983	0.0500037	0.0393203	-4.66858	down
Kaempferol-3-O-robinobioside(Biorobin)	Flavonols	C27H30O15	17297-56-2	151160	155809	211931	1.11566e+07	9.55404e+06	1.19941e+07	1.35797	0.00439854	0.035587	0.0158662	-5.9779	down
Kaempferol-3-O-rutinoside(Nicotiflorin)*	Flavonols	C27H30O15	17650-84-9	140841	193527	215041	6.90618e+06	7.87267e+06	7.11209e+06	1.35702	0.00161755	0.0224113	0.0250975	-5.31631	down
Kaempferol-3-O-rutinoside-7-O-glucoside	Flavonols	C33H40O20	34336-18-0	281285	343632	556514	1.89546e+07	2.00016e+07	1.51113e+07	1.35185	0.00689862	0.0431108	0.021851	-5.51615	down
Kaempferol-3-O-sophoroside	Flavonols	C27H30O16	19895-95-5	11584.8	11584.8	11584.8	170809	463990	324089	1.33889	0.0679311	0.158955	0.0362446	-4.78609	down
Kaempferol-3-O-sophorotrioside*	Flavonols	C33H40O21	80714-53-0	7191.92	7191.92	7191.92	172570	218076	225265	1.3588	0.00686362	0.0431108	0.0350307	-4.83524	down
Kaempferol-4'-O-glucoside*	Flavonols	C21H20O11	52222-74-9	234622	213409	221588	2.81869e+06	2.953e+06	1.24874e+06	1.32139	0.0607447	0.146839	0.0953813	-3.39015	down
Kaempferol-7-O-glucoside*	Flavonols	C21H20O11	16290-07-6	6896.05	6896.05	6896.05	366351	311629	489452	1.35752	0.0184027	0.0700946	0.0177211	-5.81839	down
Ladanetin-6-O-β-D-glucoside*	Flavones	C22H22O11	-	983297	587557	1.53326e+06	155659	296357	481600	1.11587	0.106325	0.212236	3.32483	1.73328	up
Ligustroflavone(Nuezhenoside)	Flavones	C33H40O18	260413-62-5	8319.92	1630.95	1630.95	3.02723e+06	3.22418e+06	2.76689e+06	1.34428	0.00193524	0.0234298	0.00128426	-9.60485	down
Luteolin-3'-O-glucoside	Flavones	C21H20O11	5154-41-6	58344.5	25934.5	63774.8	1.1566e+06	1.09959e+06	1.33919e+06	1.33922	0.00322847	0.029713	0.0411789	-4.60195	down
Luteolin-4'-O-glucoside*	Flavones	C21H20O11	6920-38-3	198778	227544	209250	922239	964429	1.62479e+06	1.32793	0.0517785	0.132004	0.181	-2.46594	down
Luteolin-5-(3'',5''-O-Di-Rhamnosyl)glucoside-4'-glucoside	Flavones	C39H50O24	-	7.13462e+06	6.32526e+06	6.28556e+06	1.56294e+06	1.63251e+06	2.16456e+06	1.34198	0.00029304	0.0105364	3.68385	1.88121	up
Luteolin-6-C-glucoside-7-O-rhamnoside*	Flavones	C27H30O15	-	6012.55	6012.55	6012.55	115076	167092	152930	1.35711	0.0122447	0.0565502	0.0414565	-4.59226	down
Luteolin-7-O-(2''''-O-rhamnosyl)sophorotrioside	Flavones	C42H46O23	-	2.37864e+06	2.44898e+06	2.40761e+06	869980	722675	783826	1.35415	7.79502e-05	0.00622053	3.04452	1.60621	up
Luteolin-7-O-gentiobioside	Flavones	C27H30O16	-	4976.84	38364.5	4976.84	3.53795e+06	4.17977e+06	6.49767e+06	1.32592	0.0343587	0.105339	0.00339901	-8.20067	down
Luteolin-7-O-glucoside (Cynaroside)*	Flavones	C21H20O11	5373-11-5	245374	171055	215071	1.46254e+06	2.06127e+06	1.98007e+06	1.34748	0.0122197	0.0565502	0.114737	-3.12359	down
Luteolin-7-O-neohesperidoside (Lonicerin)*	Flavones	C27H30O15	25694-72-8	231491	165097	182461	1.07716e+07	1.53196e+07	1.16997e+07	1.35727	0.0122679	0.0565502	0.0153224	-6.02821	down
Luteolin-7-O-rutinoside*	Flavones	C27H30O15	3563-98-2	51849.3	42568.2	55187	2.32548e+06	3.37131e+06	1.91359e+06	1.35468	0.0291057	0.0956687	0.019658	-5.66874	down
Maesopsin 4-O-Glucoside(Hovetrichoside C)	Other Flavonoids	C21H22O11	-	64695.7	64681.1	114869	264507	327854	337134	1.30278	0.00183151	0.0234298	0.262773	-1.92811	down
Maesopsin*	Other Flavonoids	C15H12O6	5989-16-2	45916.9	45916.9	45916.9	2.17162e+06	2.44288e+06	2.54508e+06	1.36012	0.00225872	0.0249435	0.01924	-5.69975	down
Malvidin-3-(p-coumaroyl)-rutinoside-5-glucoside	Anthocyanidins	C44H51O23+	-	3.75419e+06	3.62556e+06	3.41781e+06	1.58628e+06	1.43888e+06	1.25005e+06	1.34333	9.51337e-05	0.00634914	2.52562	1.33664	up
Myricetin-3-O-galactoside*	Flavonols	C21H20O13	15648-86-9	308944	221094	349580	126974	103461	114470	1.29436	0.0387488	0.110969	2.55032	1.35068	up
Myricetin-3-O-β-D-glucoside*	Flavonols	C21H20O13	19833-12-6	1.1183e+06	896513	950667	392562	340298	348356	1.34378	0.00816669	0.0471273	2.74273	1.45561	up
Okanin-4'-O-(6''-O-malonyl)glucoside	Chalcones	C24H24O14	-	1.52536e+06	2.16098e+06	1.42876e+06	887802	846984	649697	1.25139	0.0472955	0.124384	2.14516	1.10109	up
Okanin-4'-O-gentiobioside	Chalcones	C27H32O16	-	41999.7	45222.7	29066.2	93659.9	108397	140464	1.2902	0.0219441	0.0802004	0.339507	-1.55849	down
Okanin-4'-O-glucoside(Marein)*	Chalcones	C21H22O11	535-96-6	3.96238e+06	3.77276e+06	3.06685e+06	1.04329e+06	723397	876546	1.33755	0.00545844	0.0391437	4.08666	2.03092	up
Orientin-2''-O-rhamnoside*	Flavones	C27H30O15	-	9145.59	9145.59	9145.59	119804	149753	175001	1.35621	0.0129102	0.0579449	0.0617169	-4.01819	down
Pelargonidin-3-O-(6''-O-p-coumaroyl)rutinoside-5-glucoside	Anthocyanidins	C42H47O21+	-	10417.4	8694.17	13886.4	7.31001e+06	6.41634e+06	6.04651e+06	1.35913	0.00323262	0.029713	0.00166885	-9.22693	down
Pelargonidin-3-O-glucoside	Anthocyanidins	C21H21O10+	47684-27-5	13348	23244.3	24460.9	828817	750343	593393	1.35071	0.00939071	0.0498702	0.028102	-5.15318	down
Pelargonidin-3-O-rutinoside	Anthocyanidins	C27H31O14+	-	29890.5	31248.7	22039.8	1.38715e+07	1.62948e+07	1.48131e+07	1.35955	0.00221353	0.0246215	0.00184927	-9.07883	down
Pelargonidin-3-O-rutinoside-5-O-glucoside	Anthocyanidins	C33H41O19+	202338-79-2	378053	378053	378053	2.73318e+06	3.4557e+06	3.42561e+06	1.35699	0.00689724	0.0431108	0.117963	-3.08359	down
Peonidin-3-(p-coumaroyl)-rutinoside-5-glucoside	Anthocyanidins	C43H49O22+	-	9.39863e+06	1.02498e+07	9.72228e+06	2.56659e+06	2.97049e+06	2.38982e+06	1.35304	4.78687e-05	0.00622053	3.7052	1.88955	up
Peonidin-3-O-(6''-O-caffeoyl)glucoside	Anthocyanidins	C31H29O14+	-	4.79495e+06	4.16484e+06	4.28407e+06	822247	744444	788650	1.35809	0.0025293	0.0262329	5.62291	2.49132	up
Peonidin-3-O-rutinoside	Anthocyanidins	C28H33O15+	-	2.85805e+06	3.25712e+06	2.73334e+06	716070	793901	774676	1.35506	0.00444991	0.035587	3.87303	1.95346	up
Peonidin-3-O-rutinoside-5-O-glucoside	Anthocyanidins	C34H43O20+	-	8.8806e+06	8.10159e+06	7.90865e+06	4.27493e+06	3.64258e+06	4.4552e+06	1.33376	0.000495604	0.014088	2.01175	1.00845	up
Phloretin-2'-O-glucoside (Phlorizin)	Chalcones	C21H24O10	60-81-1	127049	117608	108254	251523	261451	248344	1.34982	6.87125e-05	0.00622053	0.463552	-1.1092	down
Phloretin-4'-O-glucoside (Trilobatin)*	Chalcones	C21H24O10	4192-90-9	152334	169725	171061	616752	377033	576042	1.3104	0.0392524	0.111612	0.314124	-1.6706	down
Quercetin-3-O-(2''-O-Rhamnosyl)rutinoside	Flavonols	C33H40O20	55696-57-6	130041	86810.4	142160	24289.9	26012.9	48694.8	1.26036	0.0209415	0.0770869	3.62646	1.85856	up
Quercetin-3-O-(2''-O-galactosyl)glucoside	Flavonols	C27H30O17	56782-99-1	3.67168e+06	3.77515e+06	2.63584e+06	1.30987e+06	1.53055e+06	1.33215e+06	1.30746	0.0287327	0.094849	2.41642	1.27287	up
Quercetin-3-O-(4''-glucosyl)glucoside; Meratin*	Flavonols	C27H30O17	27215-04-9	369432	251272	311069	157578	103244	164369	1.23236	0.0206537	0.0764706	2.19142	1.13187	up
Quercetin-3-O-(6''-O-p-coumaroyl)sophoroside-7-O-rhamnoside	Flavonols	C42H46O23	-	191868	162471	159376	97486	37149.3	119167	1.01433	0.0552766	0.138417	2.02408	1.01726	up
Quercetin-3-O-glucosyl(1→4)rhamnoside-7-O-rutinoside	Flavonols	C39H50O25	-	218763	273834	205029	59669.4	111681	69109.8	1.27121	0.00552069	0.0392327	2.90122	1.53666	up
Quercetin-3-O-sambubioside	Flavonols	C26H28O16	83048-35-5	157150	94343.5	104203	2987.85	62856.6	2987.85	1.07315	0.0266312	0.0916566	5.16757	2.36949	up
Quercetin-3-O-sophoroside (Baimaside)	Flavonols	C27H30O17	18609-17-1	1.75147e+07	1.75366e+07	1.65043e+07	7.15883e+06	6.99047e+06	7.94092e+06	1.35343	3.08661e-05	0.00592243	2.33387	1.22272	up
Quercetin-3-O-α-rhamnosyl (1→2)-[α-rhamnosyl (1→6)]-β-glucoside	Flavonols	C33H40O20	-	49142.9	73437.2	52029.2	16836.4	15306.7	22955.4	1.30206	0.0267339	0.0918045	3.16904	1.66404	up
Quercetin-3-rutinoside-7-galactoside*	Flavonols	C33H40O21	50867-29-3	114641	111168	87956.3	60896.3	35597.2	53957.3	1.22423	0.00870273	0.0480185	2.0855	1.06039	up
Taxifolin(Dihydroquercetin)	Flavanonols	C15H12O7	480-18-2	41143.6	32039.4	36573.1	89998.9	176532	149141	1.29161	0.0559507	0.139423	0.264045	-1.92114	down
Tricin-4'-O-rutinoside-7-O-rutinoside	Flavones	C41H54O25	-	4.15189e+06	4.33222e+06	4.07572e+06	1.55132e+06	1.65785e+06	1.29125e+06	1.3455	8.10493e-05	0.00622053	2.79081	1.48068	up
Yuanhuanin*	Flavones	C22H22O11	83133-14-6	1.32222e+06	355636	1.37245e+06	131024	215303	130983	1.19132	0.121138	0.231854	6.39059	2.67595	up
catechin-3-O-α-L-rhamnopyranoside	Flavanols	C21H24O10	103630-03-1	23865.7	23865.7	23865.7	359514	303589	236310	1.3543	0.0162547	0.066008	0.0796042	-3.65101	down
catechin-4-β-D-galactopyranoside*	Flavanols	C21H24O11	-	557082	359480	598291	1.14371e+06	955765	1.53661e+06	1.22664	0.0380917	0.109907	0.416616	-1.26321	down
cyanidin 3,3',5-tri-O-glucoside	Anthocyanidins	C33H41O21+	-	6875.87	6875.87	6875.87	253658	167617	184157	1.35678	0.0177986	0.0689921	0.034071	-4.87531	down
kaempferol-3-O-(2-glucosylrutinoside)-7-O-glucoside	Flavonols	C39H50O25	-	275926	409986	438089	145451	134642	117619	1.30049	0.0371949	0.10885	2.82617	1.49885	up

## Sheet: Table S2
Supplementary Table S2. DAMs of flavonoids between Desiree and ScF3’H-OE grown at 4°C
Compounds	Class	Formula	CAS	OE_4°C_1	OE_4°C_2	OE_4°C_3	Desiree_4°C_1	Desiree_4°C_2	Desiree_4°C_3	VIP	P-value	FDR	Fold_Change	Log2FC	Type
1,2,4,5,8-pentahydroxy-6-methylanthracene-9,10-dione	Other Flavonoids	C15H10O7	-	288874	206639	286602	82115.6	109944	130619	1.28564	0.0150978	0.0668057	2.42382	1.27728	up
1,6-dihydroxy-7-methoxy-5-{[(2s,3r,4s,5s,6r)-3,4,5-trihydroxy-6-(hydroxymethyl)oxan-2-yl]oxy}xanthen-9-one	Other Flavonoids	C20H20O11	-	4042.18	4042.18	4042.18	70989.9	49995.8	93652.7	1.37008	0.0331479	0.103149	0.0564975	-4.14567	down
2',3',4',5,7-pentahydroxyflavone	Flavones	C15H10O7	-	253982	293408	271676	65987.8	102233	132890	1.28226	0.0034614	0.0335405	2.72014	1.44368	up
2-(3,4-dihydroxyphenyl)-4h-chromene-3,5,7-triol-glucoside	Flavanols	C21H22O11	-	80445	80445	80445	2.31566e+06	1.05208e+06	759544	1.34234	0.113257	0.228154	0.0584731	-4.09608	down
2-Hydroxy-2,3-dihydrogenistein*	Isoflavones	C15H12O6	-	1593.2	1593.2	1593.2	1.33017e+06	1.00699e+06	1.92137e+06	1.37936	0.0338487	0.104481	0.00112236	-9.79925	down
2-hydroxynaringenin*	Flavanones	C15H12O6	-	1804.95	1804.95	1804.95	479562	561167	568281	1.38141	0.00282314	0.0303231	0.00336534	-8.21503	down
3',5',5,7-Tetrahydroxy-4'-methoxyflavanone-3'-O-glucoside	Flavanones	C22H24O12	-	340383	293803	315936	142196	169585	155238	1.35737	0.00138771	0.0196632	2.03444	1.02463	up
3',5,5',7-Tetrahydroxyflavanone-7-O-glucoside*	Flavanones	C21H22O11	-	1.91207e+06	1.84093e+06	1.47588e+06	798342	819523	767269	1.35067	0.0186785	0.0754532	2.19228	1.13243	up
3'-Hydroxy-4'-O-β-D-glucosylpuerarin*	Isoflavones	C27H30O15	-	18030.4	18030.4	18030.4	198862	224618	186236	1.38035	0.00369789	0.0349473	0.0887152	-3.49467	down
3,4,2',4',6'-Pentahydroxychalcone	Chalcones	C15H12O6	73692-51-0	125703	211989	197200	127517	69026.4	60810.1	1.11357	0.0557311	0.142207	2.07843	1.0555	up
3,4,2',4',6'-Pentahydroxychalcone-4'-O-glucoside	Chalcones	C21H22O11	-	61786.2	71853.2	75029.3	1.92536e+07	1.73268e+07	2.49613e+07	1.38015	0.0123385	0.059403	0.00339068	-8.20421	down
4'-O-Glucosylvitexin	Flavones	C27H30O15	38950-94-6	108597	108597	108597	1.63054e+06	1.46227e+06	1.15054e+06	1.3772	0.0113966	0.0575849	0.0767771	-3.70318	down
6-Hydroxykaempferol-7-O-glucoside	Flavonols	C21H20O12	-	1.04168e+07	9.54185e+06	6.8705e+06	4.11388e+06	3.41768e+06	3.76213e+06	1.31456	0.0359986	0.107855	2.37558	1.24828	up
Afzelechin (3,5,7,4'-Tetrahydroxyflavan)	Flavanols	C15H14O5	2545-00-8	41083.5	41083.5	41083.5	308086	581426	481808	1.36502	0.0349356	0.10631	0.0898772	-3.4759	down
Apigenin-4'-O-glucoside*	Flavones	C21H20O10	-	12143.7	12143.7	12143.7	184432	212209	103390	1.36223	0.0418421	0.117758	0.0728578	-3.77877	down
Apigenin-7-O-Gentiobioside	Flavones	C27H30O15	-	110346	110346	110346	1.59307e+06	1.21492e+06	1.85601e+06	1.37523	0.0161934	0.0694454	0.070977	-3.8165	down
Apigenin-7-O-glucoside(Cosmosiin)*	Flavones	C21H20O10	578-74-5	5936.43	5936.43	5936.43	242608	306229	47270.8	1.29955	0.131818	0.252832	0.0298759	-5.06487	down
Apigenin-7-O-glucoside-4'-O-rutinoside	Flavones	C33H40O19	-	1879.59	9397.96	1879.59	103709	69986.6	79260.2	1.30832	0.0116605	0.0577904	0.0520136	-4.26497	down
Apigenin-7-O-neohesperidoside (Rhoifolin)	Flavones	C27H30O14	17306-46-6	1841.08	1841.08	1841.08	57878.4	46809	34595	1.37568	0.0219959	0.0827415	0.039655	-4.65635	down
Apigenin-7-O-rutinoside-4'-O-Sophoroside	Flavones	C39H50O24	-	5.38437e+06	5.66804e+06	4.66111e+06	2.29729e+06	1.73996e+06	2.57712e+06	1.32474	0.00167996	0.0219831	2.37566	1.24833	up
Apigenin-7-O-rutinoside-4'-O-glucuronide	Flavones	C33H38O20	-	54090.9	54090.9	54090.9	371387	431742	337285	1.37811	0.00709784	0.0459855	0.142293	-2.81306	down
Apigenin-7-O-rutinoside-4'-O-rhamnoside	Flavones	C33H40O18	-	8093.45	21050.2	16197.2	305764	335635	294349	1.35781	0.000756402	0.0166138	0.0484541	-4.36724	down
Apigenin-7-O-rutinoside-4'-O-rutinoside	Flavones	C39H50O23	-	24100.8	20824.4	27766.4	1.31245e+07	1.43003e+07	1.4458e+07	1.38111	0.000909711	0.0180268	0.0017356	-9.17035	down
Apigenin-8-C-glucoside-7-O-Sophoroside	Flavones	C33H40O20	-	21509.3	45556.6	50127.6	439853	368969	296708	1.33844	0.0124155	0.0594201	0.106007	-3.23777	down
Aromadendrin (Dihydrokaempferol)	Flavanonols	C15H12O6	480-20-6	25684.3	25684.3	25684.3	273878	375015	461090	1.37274	0.0238118	0.0865935	0.0694182	-3.84854	down
Aromadendrin-7-O-glucoside	Flavanonols	C21H22O11	28189-90-4	22476.1	22476.1	22476.1	2.55771e+07	2.08475e+07	2.87912e+07	1.38104	0.0083758	0.0514994	0.000896464	-10.1235	down
Artocarpanone	Flavanones	C16H14O6	-	247821	271450	246141	76265.6	74367.8	147038	1.25955	0.0149223	0.0668011	2.57133	1.36251	up
Capsicuoside A	Flavones	C37H38O19	-	1027.3	1027.3	1027.3	56143.2	42535.2	85035.2	1.37457	0.0406846	0.115993	0.0167756	-5.89749	down
Carthamidin	Flavanones	C15H12O6	479-54-9	4126.07	4126.07	4126.07	84060.8	77284.9	42028.8	1.36477	0.0394211	0.113875	0.0608642	-4.03826	down
Carthamone*	Chalcones	C21H20O11	86579-00-2	36353	36353	36353	497765	696791	748217	1.37647	0.0152544	0.0673041	0.0561358	-4.15493	down
Chrysoeriol-5,7-di-O-glucoside	Flavones	C28H32O16	-	2.32473e+06	3.02829e+06	2.4791e+06	845473	930110	954866	1.36297	0.0137466	0.0632658	2.86844	1.52026	up
Chrysoeriol-5,7-di-O-rutinoside	Flavones	C40H52O24	-	1.51275e+07	2.10869e+07	1.52372e+07	7.70935e+06	8.0385e+06	8.36107e+06	1.32382	0.0425017	0.118958	2.13413	1.09365	up
Chrysoeriol-6-C-glucoside-4'-O-glucoside	Flavones	C28H32O16	-	3.49131e+06	4.12283e+06	3.89424e+06	1.39251e+06	1.31205e+06	1.08395e+06	1.36419	0.00122131	0.0194526	3.0377	1.60298	up
Chrysoeriol-7,4'-di-O-glucoside	Flavones	C28H32O16	-	698543	1.27419e+06	1.18368e+06	158413	393425	144916	1.25103	0.0288413	0.0949305	4.53016	2.17956	up
Chrysoeriol-7-O-gentiobioside	Flavones	C28H32O16	-	3.49729e+06	3.25266e+06	2.54513e+06	709279	875294	1.09444e+06	1.33914	0.00880616	0.0528715	3.46959	1.79476	up
Cirsiliol-8-C-(2''-glucosyl)glucoside	Flavones	C29H34O17	-	611657	747705	480356	241106	340390	296166	1.26246	0.0402052	0.115055	2.09616	1.06775	up
Clitorin	Flavonols	C33H40O19	55804-74-5	433579	314788	368971	90491.7	93679.7	104936	1.3654	0.0139859	0.0637275	3.86479	1.95039	up
Cyanidin 3-O-(6-O-p-coumaroyl)glucoside	Anthocyanidins	C30H27O13+	-	285884	349150	216293	7.40718e+06	9.97964e+06	1.05901e+07	1.3747	0.0113405	0.0574913	0.0304296	-5.03838	down
Cyanidin-3-O-(6''-O-caffeoyl)glucoside	Anthocyanidins	C30H27O14+	-	918660	721579	754215	3.48538e+06	7.46286e+06	4.99857e+06	1.34131	0.0595919	0.148592	0.150153	-2.7355	down
Cyanidin-3-O-(6''-O-feruloyl)sophoroside-5-O-(6'''-O-malonyl)glucoside	Anthocyanidins	C46H51O27+	-	51212.8	53363.9	42385.9	12565.4	28260.4	12619.5	1.22702	0.0111006	0.056601	2.74978	1.45931	up
Cyanidin-3-O-(6''-O-p-coumaroyl)rutinoside-5-O-glucoside	Anthocyanidins	C42H47O22+	-	1.80142e+06	2.50932e+06	1.38169e+06	610763	448980	729651	1.28819	0.0512231	0.134285	3.18121	1.66957	up
Cyanidin-3-O-(6-O-p-coumaroyl-2-O-xylosyl)glucoside	Anthocyanidins	C35H35O17+	-	3471.08	3471.08	3471.08	140505	114504	109284	1.38026	0.00663325	0.0442852	0.0285848	-5.12861	down
Cyanidin-3-O-rutinoside-5,3'-di-O-glucoside	Anthocyanidins	C39H51O25+	-	8307.98	14233.5	9501.12	197988	203887	179121	1.37251	0.000983964	0.0184491	0.0551512	-4.18046	down
Delphinidin-3-O-(2'''-O-p-coumaroyl)rutinoside-7-O-glucoside	Anthocyanidins	C42H47O23+	-	2.01393e+06	1.71742e+06	1.93769e+06	837214	798029	878645	1.36881	0.00467531	0.0395339	2.25509	1.17319	up
Dihydrocharcone-4'-O-glucoside*	Chalcones	C21H24O10	-	219142	218795	193308	553184	382539	594784	1.31174	0.0417862	0.117758	0.412442	-1.27774	down
Dihydromarein	Chalcones	C21H24O11	-	330319	409558	291500	68250.2	144190	134900	1.25542	0.00793455	0.0499909	2.96936	1.57015	up
Drimiopsin C*	Other Flavonoids	C15H12O6	773850-90-1	1126.85	1126.85	1126.85	1.0682e+06	676154	1.10615e+06	1.37992	0.0203365	0.0796295	0.00118595	-9.71974	down
Epicatechin glucoside	Flavanols	C21H24O11	-	449262	463531	414907	1.34965e+06	847837	1.13594e+06	1.3191	0.0429742	0.119191	0.398298	-1.32808	down
Epicatechin-3'-O-β-D-glucopyranoside*	Flavanols	C21H24O11	-	483855	433637	429314	928467	873980	1.49823e+06	1.28118	0.0813811	0.182156	0.408039	-1.29322	down
Epicatechin-4'-O-β-D-glucopyranoside*	Flavanols	C21H24O11	-	411279	338481	522352	899352	967326	1.3111e+06	1.2948	0.0245924	0.0879697	0.400315	-1.32079	down
Epicatechin-6-C-β-D-glucopyranoside*	Flavanols	C21H24O11	-	453205	325087	437657	767875	1.51707e+06	907607	1.24047	0.0991417	0.206231	0.38087	-1.39263	down
Eriodictyol-5,3'-Di-O-rutinoside	Flavanones	C39H52O24	-	26155.5	30736.1	9289.78	2.17313e+07	1.70887e+07	2.55162e+07	1.37305	0.0126937	0.060354	0.00102868	-9.92499	down
Eriodictyol-7-O-(2''-O-rhamnosyl)xyloside-4'-O-glucuronide	Flavanones	C32H38O20	-	9019.42	9019.42	9019.42	132244	129913	175803	1.37807	0.0116638	0.0577904	0.0617824	-4.01666	down
Eriodictyol-7-O-(6''-acetyl)glucoside	Flavanones	C23H24O12	-	3.65235e+06	4.98621e+06	3.20974e+06	1.97749e+06	1.30216e+06	993441	1.25633	0.0239481	0.086883	2.77277	1.47133	up
Eriodictyol-7-O-Rutinoside (Eriocitrin)	Flavanones	C27H32O15	13463-28-0	950.466	950.466	950.466	53420.3	67809.7	61483.2	1.38096	0.004789	0.0398476	0.0156059	-6.00177	down
Eriodictyol-7-O-glucoside*	Flavanones	C21H22O11	38965-51-4	2.81555e+06	2.79533e+06	2.47903e+06	1.32948e+06	1.16818e+06	1.10284e+06	1.36198	0.000807343	0.0171673	2.24688	1.16793	up
Eriodictyol-7-O-rutinoside-4'-O-Sophoroside	Flavanones	C39H52O25	-	1.64072e+06	2.79388e+06	2.25455e+06	1.0449e+06	1.03855e+06	797972	1.26947	0.055337	0.141437	2.32147	1.21504	up
Eriodictyol-7-O-rutinoside-5-O-(6''-O-glucosyl)glucuronide	Flavanones	C39H50O26	-	6.09437e+07	6.09416e+07	6.23459e+07	2.61388e+07	2.73519e+07	2.87353e+07	1.37825	1.49325e-05	0.00326594	2.24055	1.16385	up
Genistein-7-O-galactoside*	Isoflavones	C21H20O10	-	7185.16	7185.16	35925.8	151262	187041	103046	1.25478	0.0215371	0.0817424	0.11396	-3.1334	down
Gossypetin-7-O-(3''-glucosyl)rhamnoside; Rhodioflavonoside	Flavonols	C27H30O17	-	510795	653744	817433	231474	347662	410285	1.17592	0.0436507	0.119999	2.00316	1.00228	up
Hispidulin-8-C-(2''-O-glucosyl)glucoside	Flavones	C28H32O16	-	4.20068e+06	4.20285e+06	4.07356e+06	1.40386e+06	1.10517e+06	1.11401e+06	1.37079	0.000201031	0.0103084	3.44382	1.78401	up
Homoeriodictyol-7,4'-di-O-β-D-glucopyranoside	Flavanones	C28H34O16	-	2.11856e+07	2.21945e+07	1.95873e+07	1.19077e+07	8.62938e+06	8.60984e+06	1.32699	0.00176334	0.0224973	2.16034	1.11126	up
Isocoreopsin*	Flavanones	C21H22O10	-	407829	516911	353877	972539	1.2018e+06	1.01665e+06	1.33174	0.00273707	0.0299318	0.400696	-1.31942	down
Isookanin	Flavanones	C15H12O6	-	1822.61	1822.61	1822.61	103987	115735	115735	1.38145	0.00126499	0.0194526	0.0162996	-5.93902	down
Isoorientin-7-O-(2''-rhamnosyl)glucoside	Flavones	C33H40O20	-	3154.39	3154.39	3154.39	53610.5	28391	29958.2	1.36222	0.0525589	0.136155	0.0845231	-3.56451	down
Isovitexin-7-O-glucoside(Saponarin)*	Flavones	C27H30O15	20310-89-8	13361	13361	13361	150804	173485	147443	1.38059	0.00321526	0.0321737	0.0849698	-3.55691	down
Kaempferol triglucoside*	Flavonols	C33H40O21	-	5034.92	5034.92	5034.92	136601	154573	184527	1.37985	0.00818786	0.0505468	0.0317526	-4.97698	down
Kaempferol-3,7-O-diglucoside	Flavonols	C27H30O16	25615-14-9	702317	944346	868880	2.7322e+06	4.10259e+06	3.66276e+06	1.35195	0.0196694	0.0782764	0.239631	-2.06111	down
Kaempferol-3-O-(2''-O-xylosyl-6''-O-rhamnosyl)glucoside	Flavonols	C32H38O19	-	1085.35	1085.35	1085.35	171726	161342	58983.4	1.36699	0.0691583	0.164723	0.00830512	-6.91178	down
Kaempferol-3-O-(6''-Rhamnosyl-2''-Glucosyl)Glucoside (Camelliaside A)	Flavonols	C33H40O20	135095-52-2	351569	348077	466914	1.90911e+07	3.14444e+07	2.8814e+07	1.37661	0.0201463	0.0794947	0.0147015	-6.08789	down
Kaempferol-3-O-galactoside (Trifolin)*	Flavonols	C21H20O11	23627-87-4	29778.4	29778.4	29778.4	552019	415165	679977	1.37462	0.0209997	0.0811884	0.054236	-4.20461	down
Kaempferol-3-O-galactoside-4'-O-glucoside	Flavonols	C27H30O16	-	259934	348645	493421	3.09315e+06	2.5165e+06	3.74911e+06	1.35342	0.0138274	0.0633825	0.117751	-3.08619	down
Kaempferol-3-O-glucorhamnoside	Flavonols	C27H30O15	40437-72-7	1285.12	1285.12	1285.12	497011	558115	444111	1.38135	0.00433824	0.0381599	0.00257156	-8.60314	down
Kaempferol-3-O-glucoside (Astragalin)*	Flavonols	C21H20O11	480-10-4	166511	96448.6	178174	1.46822e+06	1.25373e+06	1.65275e+06	1.3596	0.00570595	0.0430366	0.100837	-3.3099	down
Kaempferol-3-O-glucoside-7-O-rhamnoside*	Flavonols	C27H30O15	2392-95-2	221504	237871	160266	1.62423e+07	1.58277e+07	1.77471e+07	1.3794	0.00124188	0.0194526	0.0124383	-6.32906	down
Kaempferol-3-O-mannoside（Amoenin）	Flavonols	C21H20O11	-	97883.7	237304	147751	4.22967e+06	4.77636e+06	2.82394e+06	1.35805	0.0223817	0.0837809	0.0408233	-4.61446	down
Kaempferol-3-O-neohesperidoside*	Flavonols	C27H30O15	32602-81-6	145517	208796	233008	1.55256e+07	1.27202e+07	9.30504e+06	1.37464	0.0206325	0.0805827	0.0156407	-5.99855	down
Kaempferol-3-O-rhamnosyl(1→2)glucoside	Flavonols	C27H30O15	-	226590	214009	198512	4.00925e+06	2.26514e+06	4.47215e+06	1.36507	0.0375328	0.111146	0.0594713	-4.07166	down
Kaempferol-3-O-robinobioside(Biorobin)	Flavonols	C27H30O15	17297-56-2	149601	118772	130902	1.02246e+07	1.13763e+07	1.41791e+07	1.37983	0.00976571	0.0543684	0.0111592	-6.48563	down
Kaempferol-3-O-rutinoside(Nicotiflorin)*	Flavonols	C27H30O15	17650-84-9	156834	423373	306850	8.77884e+06	6.70513e+06	7.99376e+06	1.35875	0.00574489	0.0431148	0.037783	-4.72612	down
Kaempferol-3-O-rutinoside-7-O-glucoside	Flavonols	C33H40O20	34336-18-0	453229	465829	545720	9.70626e+06	1.97114e+07	2.42896e+07	1.36431	0.056043	0.142765	0.0272734	-5.19636	down
Kaempferol-3-O-sophoroside	Flavonols	C27H30O16	19895-95-5	11584.8	11584.8	11584.8	147934	266228	220992	1.37204	0.0283942	0.0941196	0.0547182	-4.19183	down
Kaempferol-3-O-sophorotrioside*	Flavonols	C33H40O21	80714-53-0	7191.92	7191.92	7191.92	174942	159366	197707	1.38047	0.00425392	0.0378649	0.0405548	-4.62398	down
Kaempferol-4'-O-glucoside*	Flavonols	C21H20O11	52222-74-9	141403	164116	107524	1.82639e+06	793953	1.11689e+06	1.33924	0.0676727	0.161886	0.110521	-3.17761	down
Kaempferol-7-O-glucoside*	Flavonols	C21H20O11	16290-07-6	34480.3	6896.05	6896.05	474867	450157	344380	1.32249	0.0071186	0.0459855	0.0380276	-4.71681	down
Kaempferol-7-O-glucuronide*	Flavonols	C21H18O12	-	12447.3	4664.41	17111.6	26458.8	22437.6	26440.1	1.04857	0.0499879	0.132118	0.454273	-1.13837	down
Ladanetin-6-O-β-D-glucoside*	Flavones	C22H22O11	-	898132	599632	1.54649e+06	287747	423278	402443	1.16577	0.144989	0.271548	2.73403	1.45103	up
Ligustroflavone(Nuezhenoside)	Flavones	C33H40O18	260413-62-5	1630.95	1630.95	1630.95	2.85575e+06	3.39277e+06	2.25734e+06	1.38102	0.0131296	0.061661	0.000575234	-10.7636	down
Luteolin-3'-O-glucoside	Flavones	C21H20O11	5154-41-6	35578.2	68913.9	40345.4	1.07197e+06	910717	1.32629e+06	1.3667	0.0124196	0.0594201	0.0437712	-4.51388	down
Luteolin-4'-O-glucoside*	Flavones	C21H20O11	6920-38-3	82279	146642	32416.5	1.31443e+06	1.2588e+06	843378	1.30889	0.015769	0.0680066	0.0764902	-3.70858	down
Luteolin-5-(3'',5''-O-Di-Rhamnosyl)glucoside-4'-glucoside	Flavones	C39H50O24	-	5.19059e+06	4.57738e+06	5.89255e+06	1.68093e+06	1.79657e+06	2.06733e+06	1.35903	0.00802941	0.0503406	2.82435	1.49792	up
Luteolin-6-C-glucoside-7-O-rhamnoside*	Flavones	C27H30O15	-	6012.55	6012.55	6012.55	89870	176605	152906	1.37004	0.0354517	0.106843	0.0430101	-4.53918	down
Luteolin-7-O-(2''''-O-rhamnosyl)sophorotrioside	Flavones	C42H46O23	-	1.74351e+06	1.82833e+06	1.70025e+06	753498	923703	871713	1.3603	0.000216961	0.0103169	2.06837	1.04849	up
Luteolin-7-O-gentiobioside	Flavones	C27H30O16	-	44394.6	24884.2	56651.7	6.58008e+06	2.93777e+06	2.40412e+06	1.361	0.0956408	0.201689	0.0105629	-6.56485	down
Luteolin-7-O-glucoside (Cynaroside)*	Flavones	C21H20O11	5373-11-5	92777.3	117706	107524	2.20832e+06	1.36718e+06	2.39908e+06	1.36957	0.0270666	0.0927047	0.0532266	-4.23171	down
Luteolin-7-O-neohesperidoside (Lonicerin)*	Flavones	C27H30O15	25694-72-8	161685	203659	207210	6.16907e+06	1.06595e+07	1.0989e+07	1.37399	0.0280667	0.0941196	0.0205824	-5.60244	down
Luteolin-7-O-rutinoside*	Flavones	C27H30O15	3563-98-2	39422	63059.5	39415.7	1.8475e+06	3.87802e+06	2.11322e+06	1.36874	0.056483	0.143409	0.018102	-5.7877	down
Maesopsin 4-O-Glucoside(Hovetrichoside C)	Other Flavonoids	C21H22O11	-	74749.7	73469.9	73502.4	231693	306725	253241	1.3704	0.0134807	0.0625424	0.280072	-1.83613	down
Maesopsin*	Other Flavonoids	C15H12O6	5989-16-2	45916.9	45916.9	45916.9	450016	526153	730243	1.37264	0.024655	0.0879879	0.0807253	-3.63083	down
Myricetin-3-O-β-D-glucoside*	Flavonols	C21H20O13	19833-12-6	785046	795745	797957	300698	389026	367807	1.35642	0.003068	0.0314209	2.24934	1.1695	up
Naringenin-4'-O-glucoside*	Flavanones	C21H22O10	-	404916	416568	361159	862257	857010	822584	1.37196	5.18006e-05	0.00639996	0.465268	-1.10387	down
Naringenin-7-O-(6''-malonyl)glucoside	Flavanones	C24H24O13	-	443337	502843	501356	1.19921e+06	1.34204e+06	1.28238e+06	1.37341	0.000563765	0.0143854	0.378577	-1.40134	down
Naringenin-7-O-glucoside (Prunin)	Flavanones	C21H22O10	529-55-5	218484	301536	302909	739911	549936	677281	1.31482	0.00936658	0.0541141	0.41834	-1.25725	down
Okanin-4'-O-gentiobioside	Chalcones	C27H32O16	-	29070.7	19380.7	20436.2	72880.4	204597	171608	1.29236	0.0843427	0.186602	0.153395	-2.70467	down
Okanin-4'-O-glucoside(Marein)*	Chalcones	C21H22O11	535-96-6	2.98719e+06	3.08632e+06	2.29909e+06	1.6405e+06	1.12256e+06	1.1452e+06	1.28228	0.0105478	0.0556257	2.14228	1.09915	up
Orientin-2''-O-rhamnoside*	Flavones	C27H30O15	-	9145.59	9145.59	9145.59	118247	156108	104042	1.37615	0.0171886	0.0713163	0.072508	-3.78572	down
Pelargonidin-3-O-(6''-O-p-coumaroyl)rutinoside-5-glucoside	Anthocyanidins	C42H47O21+	-	1736.58	20824.4	1736.58	4.34584e+06	5.85698e+06	4.97796e+06	1.34519	0.00742821	0.047584	0.00160055	-9.28722	down
Pelargonidin-3-O-glucoside	Anthocyanidins	C21H21O10+	47684-27-5	2669.6	2669.6	2669.6	753261	779254	630565	1.38129	0.00404888	0.0371187	0.0037025	-8.07729	down
Pelargonidin-3-O-rutinoside	Anthocyanidins	C27H31O14+	-	31693.4	8160.87	21744.2	1.46881e+07	1.5406e+07	1.39602e+07	1.37202	0.000806814	0.0171673	0.00139824	-9.48217	down
Pelargonidin-3-O-rutinoside-5-O-glucoside	Anthocyanidins	C33H41O19+	202338-79-2	378053	378053	378053	3.10571e+06	3.39706e+06	2.45796e+06	1.37582	0.0111279	0.056601	0.12657	-2.982	down
Peonidin-3-(p-coumaroyl)-rutinoside-5-glucoside	Anthocyanidins	C43H49O22+	-	8.24155e+06	8.59069e+06	6.89808e+06	2.42495e+06	3.77666e+06	2.91263e+06	1.32252	0.00218894	0.026343	2.60366	1.38054	up
Peonidin-3-O-(6''-O-caffeoyl)glucoside	Anthocyanidins	C31H29O14+	-	3.28889e+06	3.02976e+06	2.44725e+06	1.12627e+06	704050	1.09809e+06	1.31748	0.00570635	0.0430366	2.9934	1.58178	up
Peonidin-3-O-rutinoside	Anthocyanidins	C28H33O15+	-	3.99384e+06	2.33868e+06	1.39781e+06	1.4818e+06	915602	704172	1.04787	0.170967	0.30686	2.49239	1.31753	up
Phloretin-2'-O-glucoside (Phlorizin)	Chalcones	C21H24O10	60-81-1	116237	55051	81113.1	395516	170012	387499	1.21566	0.0798514	0.179895	0.264842	-1.9168	down
Phloretin-4'-O-glucoside (Trilobatin)*	Chalcones	C21H24O10	4192-90-9	197763	221547	176407	509090	510507	611975	1.36011	0.00455858	0.0392524	0.365118	-1.45356	down
Quercetin 3-O-glucoside 7-O-xyloside	Flavonols	C26H28O16	-	102872	163726	168738	61219.9	28293.3	69138.2	1.18172	0.0288946	0.0949305	2.74398	1.45627	up
Quercetin-3,7-Di-O-glucoside*	Flavonols	C27H30O17	6892-74-6	410479	316666	494267	180669	258094	84227.5	1.09781	0.031668	0.0999175	2.33544	1.22369	up
Quercetin-3-O-(2''-O-Rhamnosyl)rutinoside	Flavonols	C33H40O20	55696-57-6	41620.4	101256	55506.4	46855.4	3122.38	3122.38	1.02672	0.107894	0.219651	3.73602	1.9015	up
Quercetin-3-O-(2''-O-galactosyl)glucoside	Flavonols	C27H30O17	56782-99-1	5.29231e+06	3.83712e+06	5.00674e+06	2.804e+06	1.61302e+06	1.76926e+06	1.2524	0.0110825	0.056601	2.28508	1.19224	up
Quercetin-3-O-(4''-glucosyl)glucoside; Meratin*	Flavonols	C27H30O17	27215-04-9	400965	575944	332803	226853	225494	169803	1.22806	0.0786588	0.178146	2.10514	1.07392	up
Quercetin-3-O-glucosyl(1→4)rhamnoside-7-O-rutinoside	Flavonols	C39H50O25	-	211149	244769	250929	72180.8	123939	126978	1.24849	0.00585146	0.0433249	2.18772	1.12943	up
Quercetin-3-O-α-rhamnosyl (1→2)-[α-rhamnosyl (1→6)]-β-glucoside	Flavonols	C33H40O20	-	73449.2	45901.7	35199.2	13942.7	15309.2	18366.2	1.27966	0.0868957	0.190241	3.24562	1.69849	up
Tetahydroxyflavone-7-O-glucuronide*	Flavones	C21H18O12	-	468.475	8018.36	468.475	17124.8	12663.8	12447.3	1.08876	0.0277473	0.0935707	0.212031	-2.23765	down
Tricin-4'-O-rutinoside-7-O-rutinoside	Flavones	C41H54O25	-	4.42791e+06	3.65109e+06	3.18442e+06	1.3914e+06	2.01875e+06	1.69946e+06	1.29705	0.015649	0.0676796	2.20436	1.14036	up
Yuanhuanin*	Flavones	C22H22O11	83133-14-6	1.11597e+06	642663	318903	53972.1	282220	176467	1.06291	0.144574	0.271253	4.05248	2.0188	up
catechin-3-O-α-L-rhamnopyranoside	Flavanols	C21H24O10	103630-03-1	23865.7	23865.7	23865.7	229557	305066	253748	1.37853	0.00856977	0.0520647	0.0908164	-3.4609	down
catechin-4-β-D-galactopyranoside*	Flavanols	C21H24O11	-	503296	506075	509323	671482	1.25196e+06	1.31461e+06	1.18265	0.107426	0.219585	0.469015	-1.09229	down
cyanidin 3,3',5-tri-O-glucoside	Anthocyanidins	C33H41O21+	-	6875.87	6875.87	6875.87	166451	186502	148795	1.38059	0.00458122	0.0392524	0.0411116	-4.60431	down
kaempferol-3-O-(2-glucosylrutinoside)-7-O-glucoside	Flavonols	C39H50O25	-	385044	400675	332079	167431	167112	167139	1.36749	0.0100595	0.055119	2.2281	1.15582	up

## Sheet: Table S3
Supplementary Table S3. Changes in quercetin-O-gly, kaempferol-O-gly, and anthocyanin levels between Desiree and ScF3’H-OE lines.
	Compounds	Class II	Desiree_22°C_1	Desiree_22°C_2	Desiree_22°C_3	Desiree_4°C_1	Desiree_4°C_2	Desiree_4°C_3	OE_22°C_1	OE_22°C_2	OE_22°C_3	OE_4°C_1	OE_4°C_2	OE_4°C_3
Quercetin-O-gly	Quercetin 3-O-glucoside 7-O-xyloside	Flavonols	53363.9	51794.7	70636.9	61219.9	28293.3	69138.2	51849.3	59704.3	160429	102872	163726	168738
	Quercetin-3,7-Di-O-glucoside*	Flavonols	119544	183122	191536	180669	258094	84227.5	186080	287942	157578	410479	316666	494267
	Quercetin-3-O-(2''-O-Rhamnosyl)rutinoside	Flavonols	24289.9	26012.9	48694.8	46855.4	3122.38	3122.38	130041	86810.4	142160	41620.4	101256	55506.4
	Quercetin-3-O-(2''-O-galactosyl)glucoside	Flavonols	1.30987e+06	1.53055e+06	1.33215e+06	2.804e+06	1.61302e+06	1.76926e+06	3.67168e+06	3.77515e+06	2.63584e+06	5.29231e+06	3.83712e+06	5.00674e+06
	Quercetin-3-O-(4''-glucosyl)glucoside; Meratin*	Flavonols	157578	103244	164369	226853	225494	169803	369432	251272	311069	400965	575944	332803
	Quercetin-3-O-(6''-O-p-coumaroyl)sophoroside-7-O-rhamnoside	Flavonols	97486	37149.3	119167	137737	168660	122262	191868	162471	159376	157854	129999	182614
	Quercetin-3-O-glucosyl(1→4)rhamnoside-7-O-rutinoside	Flavonols	59669.4	111681	69109.8	72180.8	123939	126978	218763	273834	205029	211149	244769	250929
	Quercetin-3-O-sambubioside	Flavonols	2987.85	62856.6	2987.85	43231.7	86038.3	26606.7	157150	94343.5	104203	48219.2	180262	119708
	Quercetin-3-O-sophoroside (Baimaside)	Flavonols	7.15883e+06	6.99047e+06	7.94092e+06	5.9496e+06	1.77179e+07	8.35525e+06	1.75147e+07	1.75366e+07	1.65043e+07	1.88093e+07	1.3295e+07	2.0434e+07
	Quercetin-3-O-α-rhamnosyl (1→2)-[α-rhamnosyl (1→6)]-β-glucoside	Flavonols	16836.4	15306.7	22955.4	13942.7	15309.2	18366.2	49142.9	73437.2	52029.2	73449.2	45901.7	35199.2
	Quercetin-3-rutinoside-7-galactoside*	Flavonols	60896.3	35597.2	53957.3	99220.3	68879.2	67668.8	114641	111168	87956.3	102637	115016	115957
	Taxifolin(Dihydroquercetin)	Flavanonols	89998.9	176532	149141	30015.3	95879.4	24665.7	41143.6	32039.4	36573.1	30479.1	51867.7	40078.3
Kaempferol-O-gly	6-Hydroxykaempferol-3,6-O-Diglucoside*	Flavonols	1.27319e+07	1.11376e+07	8.79397e+06	9.33176e+06	1.58058e+07	1.09526e+07	2.5064e+07	3.35836e+07	2.27146e+07	2.0221e+07	1.85588e+07	2.70183e+07
	6-Hydroxykaempferol-6,7-O-Diglucoside*	Flavonols	9.35523e+06	6.09707e+06	9.90061e+06	8.79222e+06	1.63583e+07	1.33537e+07	1.96106e+07	2.11075e+07	1.54108e+07	2.07394e+07	1.96028e+07	2.43443e+07
	6-Hydroxykaempferol-7-O-glucoside	Flavonols	2.22101e+06	2.24585e+06	2.46272e+06	4.11388e+06	3.41768e+06	3.76213e+06	7.76343e+06	7.27164e+06	6.99944e+06	1.04168e+07	9.54185e+06	6.8705e+06
	Kaempferol triglucoside*	Flavonols	160586	192914	228859	136601	154573	184527	5034.92	5034.92	5034.92	5034.92	5034.92	5034.92
	Kaempferol-3,7-O-diglucoside	Flavonols	6.34087e+06	5.46329e+06	3.27104e+06	2.7322e+06	4.10259e+06	3.66276e+06	1.61993e+06	1.23368e+06	1.2446e+06	702317	944346	868880
	Kaempferol-3-O-(2''-O-xylosyl-6''-O-rhamnosyl)glucoside	Flavonols	76339.4	149177	88469.9	171726	161342	58983.4	14206.2	6957.42	5426.73	1085.35	1085.35	1085.35
	Kaempferol-3-O-(6''-Rhamnosyl-2''-Glucosyl)Glucoside (Camelliaside A)	Flavonols	2.65127e+07	2.60801e+07	1.47833e+07	1.90911e+07	3.14444e+07	2.8814e+07	645781	611276	707316	351569	348077	466914
	Kaempferol-3-O-galactoside (Trifolin)*	Flavonols	614919	294057	465159	552019	415165	679977	29778.4	29778.4	29778.4	29778.4	29778.4	29778.4
	Kaempferol-3-O-galactoside-4'-O-glucoside	Flavonols	4.06634e+06	1.68421e+06	3.95846e+06	3.09315e+06	2.5165e+06	3.74911e+06	538769	392886	345400	259934	348645	493421
	Kaempferol-3-O-glucorhamnoside	Flavonols	473717	410570	449200	497011	558115	444111	1285.12	10915.3	1285.12	1285.12	1285.12	1285.12
	Kaempferol-3-O-glucoside (Astragalin)*	Flavonols	1.75338e+06	1.30634e+06	1.30596e+06	1.46822e+06	1.25373e+06	1.65275e+06	187981	192299	243605	166511	96448.6	178174
	Kaempferol-3-O-glucoside-7-O-rhamnoside*	Flavonols	1.57612e+07	1.58469e+07	1.64625e+07	1.62423e+07	1.58277e+07	1.77471e+07	171597	186137	242860	221504	237871	160266
	Kaempferol-3-O-mannoside（Amoenin）	Flavonols	3.97628e+06	2.25288e+06	7.11552e+06	4.22967e+06	4.77636e+06	2.82394e+06	19576.7	19576.7	19576.7	97883.7	237304	147751
	Kaempferol-3-O-neohesperidoside*	Flavonols	9.28657e+06	6.95025e+06	1.35066e+07	1.55256e+07	1.27202e+07	9.30504e+06	160266	142438	221813	145517	208796	233008
	Kaempferol-3-O-rhamnosyl(1→2)glucoside	Flavonols	3.82079e+06	3.38644e+06	4.72507e+06	4.00925e+06	2.26514e+06	4.47215e+06	136683	228947	103551	226590	214009	198512
	Kaempferol-3-O-robinobioside(Biorobin)	Flavonols	1.11566e+07	9.55404e+06	1.19941e+07	1.02246e+07	1.13763e+07	1.41791e+07	151160	155809	211931	149601	118772	130902
	Kaempferol-3-O-rutinoside(Nicotiflorin)*	Flavonols	6.90618e+06	7.87267e+06	7.11209e+06	8.77884e+06	6.70513e+06	7.99376e+06	140841	193527	215041	156834	423373	306850
	Kaempferol-3-O-rutinoside-7-O-glucoside	Flavonols	1.89546e+07	2.00016e+07	1.51113e+07	9.70626e+06	1.97114e+07	2.42896e+07	281285	343632	556514	453229	465829	545720
	Kaempferol-3-O-sophoroside	Flavonols	170809	463990	324089	147934	266228	220992	11584.8	11584.8	11584.8	11584.8	11584.8	11584.8
	Kaempferol-3-O-sophorotrioside*	Flavonols	172570	218076	225265	174942	159366	197707	7191.92	7191.92	7191.92	7191.92	7191.92	7191.92
	Kaempferol-4'-O-glucoside*	Flavonols	2.81869e+06	2.953e+06	1.24874e+06	1.82639e+06	793953	1.11689e+06	234622	213409	221588	141403	164116	107524
	Kaempferol-7-O-glucoside*	Flavonols	366351	311629	489452	474867	450157	344380	6896.05	6896.05	6896.05	34480.3	6896.05	6896.05
	Kaempferol-7-O-glucuronide*	Flavonols	31125.8	27466.9	18987.4	26458.8	22437.6	26440.1	10892.6	15556.8	24881.3	12447.3	4664.41	17111.6
	kaempferol-3-O-(2-glucosylrutinoside)-7-O-glucoside	Flavonols	145451	134642	117619	167431	167112	167139	275926	409986	438089	385044	400675	332079
Anthocyanin	Cyanidin 3-O-(6-O-p-coumaroyl)glucoside	Anthocyanidins	7.97297e+06	1.06447e+07	9.5007e+06	7.40718e+06	9.97964e+06	1.05901e+07	165899	167797	408679	285884	349150	216293
	Cyanidin-3-O-(2''-O-glucosyl)rutinoside	Anthocyanidins	715136	829162	756052	769882	829902	814194	2.46282e+06	2.05119e+06	2.26166e+06	1.5062e+06	1.65518e+06	1.5953e+06
	Cyanidin-3-O-(6''-O-caffeoyl)glucoside	Anthocyanidins	3.4911e+06	6.3907e+06	3.78795e+06	3.48538e+06	7.46286e+06	4.99857e+06	1.04976e+06	994696	1.00246e+06	918660	721579	754215
	Cyanidin-3-O-(6''-O-feruloyl)sophoroside-5-O-(6'''-O-malonyl)glucoside	Anthocyanidins	7861.28	17319.3	18896.6	12565.4	28260.4	12619.5	69067.4	82727.5	48663.9	51212.8	53363.9	42385.9
	Cyanidin-3-O-(6''-O-p-coumaroyl)rutinoside-5-O-glucoside	Anthocyanidins	537638	482596	474746	610763	448980	729651	2.27849e+06	2.88177e+06	3.16552e+06	1.80142e+06	2.50932e+06	1.38169e+06
	Cyanidin-3-O-(6-O-p-coumaroyl-2-O-xylosyl)glucoside	Anthocyanidins	112769	137036	171726	140505	114504	109284	3471.08	3471.08	3471.08	3471.08	3471.08	3471.08
	Cyanidin-3-O-rutinoside (Keracyanin)	Anthocyanidins	7.70001e+06	7.43734e+06	7.44939e+06	9.66188e+06	844402	7.48091e+06	2.32808e+07	2.53701e+07	2.58579e+07	1.74117e+07	1.98769e+07	1.62107e+07
	Cyanidin-3-O-rutinoside-5,3'-di-O-glucoside	Anthocyanidins	207053	254836	248929	197988	203887	179121	948.621	948.621	948.621	8307.98	14233.5	9501.12
	Delphinidin-3-O-(2'''-O-p-coumaroyl)rutinoside-5-O-glucoside	Anthocyanidins	43332.3	108334	82026.8	102144	55710.3	102144	168660	111411	211983	143927	103692	125357
	Delphinidin-3-O-(2'''-O-p-coumaroyl)rutinoside-7-O-glucoside	Anthocyanidins	833587	785063	812791	837214	798029	878645	2.02108e+06	2.39178e+06	1.94828e+06	2.01393e+06	1.71742e+06	1.93769e+06
	Malvidin-3-(p-coumaroyl)-rutinoside-5-glucoside	Anthocyanidins	1.58628e+06	1.43888e+06	1.25005e+06	1.4891e+06	2.04325e+06	1.75439e+06	3.75419e+06	3.62556e+06	3.41781e+06	2.99818e+06	3.34574e+06	2.97825e+06
	Pelargonidin-3-O-(6''-O-p-coumaroyl)rutinoside-5-glucoside	Anthocyanidins	7.31001e+06	6.41634e+06	6.04651e+06	4.34584e+06	5.85698e+06	4.97796e+06	10417.4	8694.17	13886.4	1736.58	20824.4	1736.58
	Pelargonidin-3-O-glucoside	Anthocyanidins	828817	750343	593393	753261	779254	630565	13348	23244.3	24460.9	2669.6	2669.6	2669.6
	Pelargonidin-3-O-rutinoside	Anthocyanidins	1.38715e+07	1.62948e+07	1.48131e+07	1.46881e+07	1.5406e+07	1.39602e+07	29890.5	31248.7	22039.8	31693.4	8160.87	21744.2
	Pelargonidin-3-O-rutinoside-5-O-glucoside	Anthocyanidins	2.73318e+06	3.4557e+06	3.42561e+06	3.10571e+06	3.39706e+06	2.45796e+06	378053	378053	378053	378053	378053	378053
	Peonidin-3-(p-coumaroyl)-rutinoside-5-glucoside	Anthocyanidins	2.56659e+06	2.97049e+06	2.38982e+06	2.42495e+06	3.77666e+06	2.91263e+06	9.39863e+06	1.02498e+07	9.72228e+06	8.24155e+06	8.59069e+06	6.89808e+06
	Peonidin-3-O-(6''-O-caffeoyl)glucoside	Anthocyanidins	822247	744444	788650	1.12627e+06	704050	1.09809e+06	4.79495e+06	4.16484e+06	4.28407e+06	3.28889e+06	3.02976e+06	2.44725e+06
	Peonidin-3-O-rutinoside	Anthocyanidins	716070	793901	774676	1.4818e+06	915602	704172	2.85805e+06	3.25712e+06	2.73334e+06	3.99384e+06	2.33868e+06	1.39781e+06
	Peonidin-3-O-rutinoside-5-O-glucoside	Anthocyanidins	4.27493e+06	3.64258e+06	4.4552e+06	5.51079e+06	5.40596e+06	6.17051e+06	8.8806e+06	8.10159e+06	7.90865e+06	8.88028e+06	1.06464e+07	9.18211e+06
	cyanidin 3,3',5-tri-O-glucoside	Anthocyanidins	253658	167617	184157	166451	186502	148795	6875.87	6875.87	6875.87	6875.87	6875.87	6875.87

## Sheet: Table S4
Supplementary Table S4. Seventeen WRKYs with upregulated expression in CM were identified from the RNA-seq data.
Name	Gene_id	CM_22°C_1	CM_22°C_2	CM_4°C_3h_1	CM_4°C_3h_2	CM_4°C_24h_1	CM_4°C_24h_2
WRKY65	DM8C01G22800	23.9	18.1	11.1	8.5	16.3	25.5
WRKY22	DM8C01G31620	3.4	3.2	13.3	15.3	5.8	5.7
WRKY30	DM8C01G32210	5.7	6.4	13.7	18.7	17.6	10.7
WRKY3	DM8C02G31300	13.8	16.3	53.8	28.6	1.4	0.9
WRKY7	DM8C04G32080	9.1	14.1	15.5	15.6	30.6	23.4
WRKY4a	DM8C05G00310	12.2	7.9	16.6	13.9	64.8	63.8
WRKY4b	DM8C05G26880	7.3	4.1	9.2	6.5	2.1	2.4
WRKY40	DM8C06G23980	27.9	16.4	136.3	140.7	61.1	45.9
WRKY6	DM8C07G17470	2.9	2.1	14.5	11.8	29.1	21.5
WRKY20	DM8C07G26980	6.2	8.6	13.5	10.9	21.5	19.2
WRKY2	DM8C07G28000	8.8	10.2	16.9	15.6	30.5	27.9
WRKY11	DM8C08G02270	25	20.9	53.7	58.2	154.3	75.5
WRKY53a	DM8C08G04660	1	1.8	6.7	14.7	2.4	2.4
WRKY41	DM8C08G29010	5.4	1	4.2	8.8	26.4	17
WRKY70	DM8C09G10950	2.8	12.5	10.2	4.7	32.6	7.2
WRKY21	DM8C09G20990	2.8	9.7	5.2	3.2	2.7	2.5
WRKY17	DM8C12G26190	0.9	2.1	15.7	20.2	19.6	7.7

## Sheet: Table S5
Supplementary Table S5. List of primers used in this study.
RT-qPCR	Primer Name	Sequence (5'-3')
Figure 1C-H	CHS-F	TGATCAAAGCACTTATCCTG
	CHS-R	GGAGCCATGTATTCACAAAT
	CHI-F	AAAGAATGAAGTGATGGTGG
	CHI-R	CATTGTTGCAAATGAGTCAC
	ANS-F	GAGTTGAAAGCTTGGCTAAA
	ANS-R	TCCTTGTCCTCTGAGTTGAT
	F3'H-F	GCAGAGCTTATTCGCAACCC
	F3'H-R	CCAATTGGGCCAGGTCAGAT
	F3H-F	GATGAAGAAGAACGTCCAAA
	F3H-R	CAGTTACCTGAAAAACACCC
	F3'5'H-F	AGTGATGTTAAGTAAGAGAGTGTTCGT
	F3'5'H-R	GGTAGTTGCTTCATGTTCATCAAACA
Figure 5E	WRKY6-F	ATACCCTGCAGATGCATATGATGA
	WRKY6-R	ACGATGACTGGGAAGTCTCTT
	WRKY17-F	CTTGACTTTACGAAGCCGAGTG
	WRKY17-R	GTGCCGGAAGCAACAACATAGA
	WRKY30-F	CATCCAAGGGCTTATTATAGGTGT
	WRKY30-R	TGTTTTTTGTTGCATTTCTGGCG
	WRKY41-F	GATGATCCTGCACTATTTGAAATCACA
	WRKY41-F	GATGATCCTGCACTATTTGAAATCACA
	EF1A-Q-F	ATTGGAAACGGATATGCTCCA
	EF1A-Q-R	TCCTTACCTGAACGCCTGTCA
CRISPR/Cas9 vector construct	Primer Name	Sequence (5'-3')
Figure 2A	f3'h_F	TCGAAGTAGTGATTGTCGCATGGGGTTCGTGGACGGTTTTAGAGCTAGAAATAGC
	f3'h_R	TTCTAGCTCTAAAACTAGCATACGCCACCGTGGTCCAATCTCTTAGTCGACTCTAC
	CRISPR-sF	GCATGCAAGCTTATTGGTTTA
	CRISPR-sR	AGAACAATAGTATTTCTTATA
Hi-Tom	Primer Name	Sequence (5'-3')
Figure 2A	Hi-Tom-f3'h-sF	ggagtgagtacggtgtgcAGTCCAATTAGGTCCGAAGCC
	Hi-Tom-f3'h-sR	gagttggatgctggatggCATGGCGGAAGTCATCTAAAGC
Overexpression vector construct	Primer Name	Sequence (5'-3')
Figure 3	P2300-F3'H-F	ctctctctcaagcttggatccATGGCTATTTTTTCCTTAATTCTATACAC
	P2300-F3'H-R	gatacgaacgaaagctctagaTCACCCACCGTATACTTGGGC
	p2300-sF	TCTCTCTCTCAAGCTTGGATCC
	p2300-sR	AAACAGTTTTCCCAATGCCAT
Primers for genotyping	Primer Name	Sequence (5'-3')
Supplemental Figure 3A	NPTII-F	TCAGAAGAACTCGTCAAGAAGGCGATAGAAGGCG
	NPTII-R	ATGGGGATTGAACAAGATGGATTGCACGC
LUC vector construct	Primer Name	Sequence (5'-3')
Figure 5A	pF3'H-F	CGAATTCGAGCTCGGTACCgtgaaaattgatgacaagttgggca
	pF3'H-R	TGAGCCACCGCCCATttggtggagtgtaatgttagaagga
	pScF3'H-D1-F	CGAATTCGAGCTCGGTACCatatgggtttgtacgtactagag
	pScF3'H-D2-F	CGAATTCGAGCTCGGTACCgcaactaccaacccgtgctga
	pScF3'H-D3-F	CGAATTCGAGCTCGGTACCtacttgtatcgtgacgtttgc
Y1H vector construct	Primer Name	Sequence (5'-3')
Figure 5F	pAbAi-F3'H-F	cttgaattcgagctcggtaccgcaactaccaacccgtgctg
	pAbAi-F3'H-R	atacagagcacatgcctcgagattttttactccctctgtcccattt
	pAbAi-sF	taagtctgtgctccttccttcg
	pAbAi-sR	gtgtatttgtgtttgcgtgtctataga
	pGADT7-WRKY6-F	GCCATGGAGGCCAGTGAATTCATGGCCAAAGGAAGTGGACTC
	pGADT7-WRKY6-R	CAGCTCGAGCTCGATGGATCCATTTGCTGGAAAACTCGAATTCG
	pGADT7-WRKY17-F	GCCATGGAGGCCAGTGAATTCATGGCTGTAGTTTCAAAAATGACTG
	pGADT7-WRKY17-R	CAGCTCGAGCTCGATGGATCCCTTCTTTTCCATTGATCCAAAATTC
	pGADT7-WRKY30-F	GCCATGGAGGCCAGTGAATTCATGGAGAAAGTTAAAAGTATGGAGAAAA
	pGADT7-WRKY30-R	CAGCTCGAGCTCGATGGATCCAATGAAGAATTCTTCAATGTCAAATGT
	pGADT7-WRKY41-F	GCCATGGAGGCCAGTGAATTCATGATTCTTTCTTCTTTTGAAAAATCA
	pGADT7-WRKY41-R	CAGCTCGAGCTCGATGGATCCTCTGAAAAAATCTGAGAAATTTGGAT
	pGADT7-sF	GATGATGAAGATACCCCACCAAAC
	pGADT7-sR	GAGGTTACATGGCCAAGATTGAA
BiFC vector construct	Primer Name	Sequence (5'-3')
Figure 6A	nYFP-ScWRKY41-F	CCACAACATCGAGGACGCCGGCGGATCCATGGATTGTGGATTCAATAGTGAATATAATTC
	nYFP-ScWRKY41-R	GAAAGCTCTGCAGGTCGACTTATCTGAAAAAATCTGAGAAATTTGGATCAAGC
	cYFP-ScWRKY41-F	ATTACAGGTACCCGGGGATCCATGGATTGTGGATTCAATAGTGAATATAATTCA
	cYFP-ScWRKY41-R	GCACGCTGCCACCGCCGTCGACTCTGAAAAAATCTGAGAAATTTGGATCAAG
	cYFP-sF	GACCCTTCCTCTATATAAGGAAGTTCA
	cYFP-sR	CTGGTAGCTCAGGTAGTGGTTG
	nYFP--sF	GGCACAAGCTGGAGTACAACTAC
	nYFP--sR	CAAACTCAGTAGGATTCTGGTGTG
Y2H vector construct (WRKY41)	Primer Name	Sequence (5'-3')
Figure 6B	pGBKT7-WRKY41-F	atggccatggaggccgaattcATGGATTGTGGATTCAATAGTGAATATAAT
	pGBKT7-WRKY41-R	ccgctgcaggtcgacggatccTCTGAAAAAATCTGAGAAATTTGGATCAA
	pGBKT7-sF	aggtcaaagacagttgactgt
	pGBKT7-sR	tcataagaaattcgcccggaat
Subcellular Localization and LUC vector construct	Primer Name	Sequence (5'-3')
Figure 6C-D	35S:eYFP-WRKY41-F	AGAACACGGGGGACTCTAGAATGATTCTTTCTTCTTTTGAAAAATCATTG
	35S:eYFP-WRKY41-R	TGAGCCACCGCCCATTCTGAAAAAATCTGAGAAATTTGGATC
	35S:eYFP-sF	GAGAGAACACGGGGGACTCTA
	35S:eYFP-sR	GAACTTGTGGCCGTTTACGTC
Y2H vector construct (HAC1)	Primer Name	Sequence (5'-3')
Supplemental Figure 6	pGBKT7-Hac1-F	atggccatggaggccgaattcATGAATTTGCAGCATATGTCCG
	pGBKT7-Hac1-R	ccgctgcaggtcgacggatccCCCAGCACTGTTGGCAACC
	pGBKT7-Hac1-N-R	ccgctgcaggtcgacggatccCCTGACAGGAATGCAAACAGG
	pGBKT7-Hac1-C-F	atggccatggaggccgaattcTCAGCACCCTCTGAAAGCACC
ChIP-qPCR	Primer Name	Sequence (5'-3')
Figure 6E	ChIP-F3'H-P1-F	gtttcgtgtttcatcaatcaccaagc
	ChIP-F3'H-P1-R	tctctagtacgtacaaacccatatgg
	ChIP-F3'H-P2-F	ccctccgtctcattttatgtggtacc
	ChIP-F3'H-P2-R	agattaagtgggaccaacaagggt
	ChIP-F3'H-P3-F	gattccgtgcctggtcaaatattgc
	ChIP-F3'H-P3-R	tccacaaatataagcaaacgtcacg
